# Supplementary material for: De novo transcriptome reconstruction in aquacultured early life stages of the cephalopod Octopus vulgaris
Source: Sci Data. 2022 Oct 8;9:609. doi: 10.1038/s41597-022-01735-2 (PMC9547907; doi:10.1038/s41597-022-01735-2)
Supplement: Supplementary file 1 [file 41597_2022_1735_MOESM1_ESM.xlsx]

## Sheet: Parameters Analysis
Supplementary File 1. Parameters Analysis: Summary of parameters utilized for bioinformatics analysis.
Analysis	Software	Version	Parameter
Assembly	Trinity	r20140413p1	min_kmer_cov:2, SS_lib_type:RF, others were by default
Quality of Assembly	BUSCO	v3.0.2	lineage dataset: mollusca_odb10, others were by default
Hierarchical Clustering	Corset	v1.05	-m 10
Gene Functional Annotation	Diamond	v0.8.22	NR, Swiss-Prot: e-value = 1e-5;KOG/COG: e-value = 1e-3
	KAAS	r140224	e-value = 1e-10
	NCBI blast	v2.2.28+	e-value = 1e-5
	hmmscan	HMMER 3	e-value = 0.01
	blast2go	b2g4pipe_v2.5	e-value = 1.0E-6
Mapping and Quantification	RSEM	v1.2.26	bowtie2, mismatch 0

## Sheet: Samples - reads
Supplementary File 1. Samples - Reads: Summary of sequencing reads, error rate, quality score, GC content and percentage of mapped reads per sample. OP_0: O. vulgaris paralarvae at 0 dph, OPM_4s: O. vulgaris paralarvae with fourth suckers per arm (approximately 10 dph) and fed on improved mixed diet (M), OPA_20: O. vulgaris paralarvae at 20 dph and fed on Artemia-based diet (A), OPM_20: O. vulgar…
Sample	Raw Reads	Clean reads	Clean reads (%)	Clean bases	Error(%)	Q20(%)	Q30(%)	GC(%)	Mapped reads (%)
OP_0_1	61998100	60754050	97.9934	9.1G	0.03	97.33	92.5	39.63	0.7098
OP_0_2	62875664	62153446	98.8514	9.3G	0.03	98.1	94.22	39.77	0.7152
OP_0_3	64817264	63968866	98.6911	9.6G	0.03	97.92	93.82	39.5	0.7168
OP_0_4	63900696	62062334	97.1231	9.3G	0.03	97.12	92.1	39.43	0.7071
OP_0_5	63314586	62268526	98.3478	9.3G	0.03	97.13	92.05	39.43	0.737
OPM_4s_1	65396788	64141676	98.0808	9.6G	0.03	96.86	91.51	39.34	0.7139
OPM_4s_2	64205062	62397576	97.1848	9.4G	0.03	97.35	92.58	38.91	0.7008
OPM_4s_3	70120550	67902852	96.8373	10.2G	0.03	96.73	91.27	39	0.6978
OPM_4s_4	67284570	65956822	98.0267	9.9G	0.03	97.28	92.41	39.34	0.7095
OPM_4s_5	66575426	65160014	97.874	9.8G	0.03	97.39	92.67	39.28	0.708
OPA_20_1	68900200	67368222	97.7765	10.1G	0.03	97.26	92.33	39.56	0.7214
OPA_20_2	70514972	69086080	97.9736	10.4G	0.03	97.26	92.35	39.31	0.711
OPA_20_3	65406602	64085744	97.9805	9.6G	0.03	97.07	92	39.69	0.7169
OPA_20_4	67843428	66581808	98.1404	10G	0.03	96.62	91.04	40	0.723
OPA_20_5	76044528	74266842	97.6623	11.1G	0.03	97.21	92.23	39.36	0.7099
OPM_20_1	73287154	71080050	96.9884	10.7G	0.03	95.14	88.21	39.35	0.7049
OPM_20_2	62276142	60840536	97.6948	9.1G	0.03	97.33	92.58	39.37	0.7153
OPM_20_3	65264366	64058416	98.1522	9.6G	0.03	96.93	91.66	39.37	0.7141
OPM_20_4	70664400	69067986	97.7409	10.4G	0.03	96.58	90.96	39.3	0.7115
OPM_20_5	61629724	60339526	97.9065	9.1G	0.03	96.57	90.91	39.46	0.7042
OPM_40_1	62909808	61915252	98.4191	9.3G	0.03	96.98	91.79	39.22	0.7011
OPM_40_2	63526650	62717472	98.7262	9.4G	0.03	97.11	92.03	39.17	0.7063
OPM_40_3	68883796	67588374	98.1194	10.1G	0.03	96.83	91.44	39.42	0.7186
OPM_40_4	66785946	65469126	98.0283	9.8G	0.03	97.18	92.14	39.53	0.7267
OPM_40_5	74124556	72720494	98.1058	10.9G	0.03	96.92	91.64	39.44	0.6966
OS_20_1	69120044	68031510	98.4252	10.2G	0.03	96.9	91.61	39.93	0.7136
OS_20_2	65009610	63622760	97.8667	9.5G	0.03	96.7	91.17	39.59	0.7138
OS_20_3	69154630	67986234	98.3105	10.2G	0.03	96.77	91.31	39.52	0.7156
OS_20_4	67587976	66105502	97.8066	9.9G	0.03	96.37	90.53	39.66	0.7187
OS_20_5	70715266	68698716	97.1484	10.3G	0.03	96.8	91.4	39.44	0.713
C_0_1	63777284	61391714	96.2595	9.2G	0.03	97.24	92.32	39.29	0.6977
C_0_2	69230468	67680546	97.7612	10.2G	0.03	96.83	91.45	39.49	0.7215
C_0_3	61971644	60632186	97.8386	9.1G	0.03	97.06	91.96	38.91	0.6813
VL_0_1	70113526	67365842	96.0811	10.1G	0.03	97.32	92.51	39.18	0.7241
VL_0_2	60379964	58330138	96.6051	8.7G	0.03	97.14	92.12	39.56	0.7298
VL_0_3	75634938	73291946	96.9022	11G	0.03	97.48	92.8	39.54	0.7334
OsHV_0_1	74589130	72934230	97.7813	10.9G	0.03	97.15	92.13	39.17	0.7215
OsHV_0_2	74047470	72714682	98.2001	10.9G	0.03	96.49	90.74	39.25	0.7068
OsHV_0_3	67830124	66883732	98.6048	10G	0.03	96.61	90.96	38.91	0.6992
C_40_1	67002968	66093710	98.643	9.9G	0.03	97.42	92.71	39.34	0.701
C_40_2	64663578	63670418	98.4641	9.6G	0.03	94.82	87.01	40.12	0.7184
C_40_3	71931022	70859392	98.5102	10.6G	0.03	96.41	90.61	39.58	0.7048
VL_40_1	70198310	69188446	98.5614	10.4G	0.03	96.96	91.75	39.6	0.7075
VL_40_2	76452958	75506582	98.7621	11.3G	0.03	96.93	91.65	39.27	0.6979
VL_40_3	62521874	61433292	98.2589	9.2G	0.03	96.5	90.79	39.13	0.6883
EMB	66429020	65166356	98.0992	9.8G	0.03	97.08	92.15	39.87	0.6453
Average	6.75416e+07	6.61204e+07	97.8982	9.92G	0.03	96.9387	91.6983	39.4246	0.7098
